# Supplementary material for: Protein Mass Fingerprinting and Antioxidant Power of Hemp Seeds in Relation to Plant Cultivar and Environment
Source: Plants (Basel). 2023 Feb 9;12(4):782. doi: 10.3390/plants12040782 (PMC9966504; doi:10.3390/plants12040782)
Supplement: Supplementary file 1 [file plants-12-00782-s001.zip]

Archive with 1 entries (1 files):
- plants-2197375-supplementary.pdf
